# Supplementary material for: Critical Computational Evidence Regarding the Long-Standing Controversy over the Main Electrophilic Species in Hypochlorous Acid Solution
Source: Molecules. 2022 Mar 11;27(6):1843. doi: 10.3390/molecules27061843 (PMC8952510; doi:10.3390/molecules27061843)
Supplement: Supplementary file 1 [file molecules-27-01843-s001.zip]

Archive with 1 entries (1 files):
- molecules-1586223-supplementary.pdf
